# Supplementary material for: Ginsenosides Rg1 and Rg2 Activate Autophagy and Attenuate Oxidative Stress in Neuroblastoma Cells Overexpressing Aβ(1-42)
Source: Antioxidants (Basel). 2024 Mar 1;13(3):310. doi: 10.3390/antiox13030310 (PMC10967604; doi:10.3390/antiox13030310)
Supplement: Supplementary file 1 [file antioxidants-13-00310-s001.zip]

Archive with 1 entries (1 files):
- antioxidants-2834379-supplementary.pdf
